# Supplementary material for: 2,5-Dichloro­anilinium chloride monohydrate
Source: Acta Crystallogr Sect E Struct Rep Online. 2009 Feb 13;65(Pt 3):o516. doi: 10.1107/S1600536809004395 (PMC2968594; doi:10.1107/S1600536809004395)
Supplement: Supplementary file 2 [file e-65-0o516-Isup2.hkl]

# 
# h,k,l, Fc-squared, Fo-squared, sigma(Fo-squared) and status flag 
# 
data_I
_shelx_title ' A17 P21/N' 
_shelx_refln_list_code          4 
_shelx_F_calc_maximum      182.03 
_exptl_crystal_F_000       440.00 
_reflns_d_resolution_high  0.8360 
 
loop_ 
 _symmetry_equiv_pos_as_xyz 
 'x, y, z' 
 '-x+1/2, y+1/2, -z+1/2' 
 '-x, -y, -z' 
 'x-1/2, -y-1/2, z-1/2' 
 
_cell_length_a     7.6790 
_cell_length_b     6.4760 
_cell_length_c    19.0600 
_cell_angle_alpha  90.000 
_cell_angle_beta   96.950 
_cell_angle_gamma  90.000 
 
_shelx_F_squared_multiplier     1.000 
 
loop_ 
 _refln_index_h 
 _refln_index_k 
 _refln_index_l 
 _refln_F_squared_calc 
 _refln_F_squared_meas 
 _refln_F_squared_sigma 
 _refln_observed_status 
   2   0   0     3124.06     3050.44    147.96 o 
   4   0   0      708.27      645.83      9.38 o 
   6   0   0     2515.41     2519.23     95.38 o 
   8   0   0       28.05       33.76      1.60 o 
   1   1   0        9.07       11.49      1.34 o 
   2   1   0    10791.93    11947.05    597.23 o 
   3   1   0      822.78      830.72     16.66 o 
   4   1   0     4064.16     4258.71    143.84 o 
   5   1   0        6.04        7.74      0.81 o 
   6   1   0       61.80       58.31      1.41 o 
   7   1   0        2.67        2.95      0.91 o 
   8   1   0      144.75      144.81     15.70 o 
   9   1   0       10.45        9.25      0.87 o 
   0   2   0     5804.39     6532.94     40.79 o 
   1   2   0      577.10      605.48     11.39 o 
   2   2   0     2333.62     2410.99     15.34 o 
   3   2   0      299.87      315.63      3.67 o 
   4   2   0        0.96        1.97      1.80 o 
   5   2   0       10.09       12.80      0.86 o 
   6   2   0      376.21      215.71    135.95 o 
   7   2   0        0.11        1.33      1.40 o 
   8   2   0       87.58       93.03      9.59 o 
   1   3   0     1074.07     1119.67      7.04 o 
   2   3   0      514.44      541.20      7.21 o 
   3   3   0       23.86       24.69      2.21 o 
   4   3   0      121.09      126.27      6.36 o 
   5   3   0      142.71      138.58      3.10 o 
   6   3   0        1.94       -1.09      1.83 o 
   7   3   0        1.18        4.34      3.45 o 
   8   3   0        1.40        2.82      1.32 o 
   0   4   0      217.43      213.05      6.56 o 
   1   4   0       31.39       33.06      1.29 o 
   2   4   0      387.90      405.62      5.14 o 
   3   4   0      108.60      105.55      2.73 o 
   4   4   0      797.09      796.17     26.69 o 
   5   4   0       36.18       37.05      1.17 o 
   6   4   0        1.52        0.89      1.87 o 
   7   4   0       25.07       20.75      5.29 o 
   1   5   0      414.49      403.80      5.82 o 
   2   5   0      500.01      533.99      6.75 o 
   3   5   0       12.56       13.33      0.99 o 
   4   5   0      147.40      155.48      4.16 o 
   5   5   0       63.01       54.77      3.26 o 
   6   5   0       27.58       31.59      4.82 o 
   0   6   0      574.96      637.91     17.51 o 
   1   6   0       48.09       34.78      3.26 o 
   2   6   0      170.06      164.78      5.01 o 
   3   6   0        3.44        4.38      1.47 o 
   4   6   0      123.87      113.48      7.14 o 
   5   6   0       15.33       12.97      1.17 o 
   1   7   0      116.37       76.41      1.69 o 
   2   7   0       46.94       31.20      0.97 o 
   3   7   0        3.23       -0.55      1.03 o 
  -9   0   1       37.54       42.84      4.03 o 
  -7   0   1       69.57       69.45      5.53 o 
  -5   0   1       60.87       68.97      2.27 o 
  -3   0   1       83.00       77.14      1.52 o 
  -1   0   1      375.30      351.65     10.87 o 
   1   0   1     1405.75     1162.26     73.32 o 
   3   0   1     1162.69     1158.46     27.17 o 
   5   0   1      233.51      201.21      4.99 o 
   7   0   1       30.70       23.97      4.14 o 
   9   0   1        0.02       -1.34      1.34 o 
  -9   1   1       20.82       20.34      2.47 o 
  -8   1   1      120.68      116.66      5.64 o 
  -7   1   1       90.70       85.77      6.56 o 
  -6   1   1        7.32        7.93      0.89 o 
  -5   1   1     1182.13     1215.92     30.61 o 
  -4   1   1     2323.40     2304.14     60.64 o 
  -3   1   1     2868.65     2930.60     86.87 o 
  -2   1   1    11106.93    12156.37    746.74 o 
  -1   1   1      519.13      590.32      3.26 o 
   0   1   1     1290.66      866.24     23.06 o 
   1   1   1      558.12      613.65      8.66 o 
   2   1   1      699.76      568.07      4.56 o 
   3   1   1     2149.20     2023.06     33.96 o 
   4   1   1       83.34       70.70      1.50 o 
   5   1   1      619.73      608.18     15.19 o 
   6   1   1       54.68       46.72      1.70 o 
   7   1   1      256.44      249.91     32.52 o 
   8   1   1        8.38        8.70      2.08 o 
  -8   2   1       13.66       12.22      1.01 o 
  -7   2   1        0.72        0.25      0.96 o 
  -6   2   1     1862.79     1331.76    617.25 o 
  -5   2   1      133.30      139.99      2.93 o 
  -4   2   1      194.55      222.85     10.47 o 
  -3   2   1        1.65        2.70      0.49 o 
  -2   2   1      526.72      468.24      4.58 o 
  -1   2   1      327.17      347.80      5.74 o 
   0   2   1     3638.72     3451.83    170.96 o 
   1   2   1      822.19      853.03      9.96 o 
   2   2   1      170.30      137.23      3.59 o 
   3   2   1       70.18       66.69      4.50 o 
   4   2   1       47.45       35.15      3.62 o 
   5   2   1        0.78        2.55      1.47 o 
   6   2   1        7.91        5.38      1.18 o 
   7   2   1        2.18        3.17      0.85 o 
   8   2   1      221.59      230.29     23.21 o 
  -8   3   1       76.49       76.69      7.80 o 
  -7   3   1      102.91       84.37     20.18 o 
  -6   3   1      101.05       81.53     18.10 o 
  -5   3   1      350.33      348.20     12.05 o 
  -4   3   1      435.89      432.83      5.44 o 
  -3   3   1      104.30       99.72      2.16 o 
  -2   3   1      551.86      585.96      7.67 o 
  -1   3   1      988.23     1030.48      6.86 o 
   0   3   1     1508.14     1495.14     15.30 o 
   1   3   1     1110.64     1142.29     16.99 o 
   2   3   1     1435.20     1336.60     23.52 o 
   3   3   1      141.13      139.12      5.08 o 
   4   3   1      587.02      604.20      7.34 o 
   5   3   1      203.12      211.49      9.91 o 
   6   3   1      306.99      247.87     72.59 o 
   7   3   1      138.77      113.45     26.67 o 
   8   3   1        0.06       -0.63      1.31 o 
  -7   4   1        0.02       -0.76      1.36 o 
  -6   4   1      281.96      260.38     54.20 o 
  -5   4   1       25.08       24.29      1.15 o 
  -4   4   1       60.83       51.89      1.44 o 
  -3   4   1       39.13       40.51      1.14 o 
  -2   4   1       17.29       18.05      0.97 o 
  -1   4   1       12.93       15.03      0.89 o 
   0   4   1      220.79      205.48     30.21 o 
   1   4   1       13.35       14.19      0.88 o 
   2   4   1      582.37      612.35      6.63 o 
   3   4   1       90.48       84.54      5.84 o 
   4   4   1        6.29        7.62      0.98 o 
   5   4   1       16.59       17.24      1.10 o 
   6   4   1       38.51       30.40      5.66 o 
   7   4   1        0.32        0.92      0.92 o 
  -6   5   1       20.47       23.65      1.07 o 
  -5   5   1       16.96       17.63      0.97 o 
  -4   5   1       19.21       17.30      1.02 o 
  -3   5   1        0.59       -1.16      2.90 o 
  -2   5   1      114.03      127.29     15.34 o 
  -1   5   1      123.00      119.30      2.44 o 
   0   5   1       93.16      107.99      7.01 o 
   1   5   1      262.75      253.64      9.49 o 
   2   5   1        0.44        0.33      1.09 o 
   3   5   1       38.90       37.63      3.04 o 
   4   5   1        1.26        1.66      1.15 o 
   5   5   1        0.66        1.21      1.20 o 
   6   5   1       14.70       13.86      2.66 o 
  -5   6   1       13.95        9.10      1.30 o 
  -4   6   1       27.36       23.22      1.03 o 
  -3   6   1        0.07        0.19      0.92 o 
  -2   6   1      261.73      267.58      4.87 o 
  -1   6   1        0.92        1.90      1.08 o 
   0   6   1       33.25       25.53      2.13 o 
   1   6   1       23.72       26.49      3.47 o 
   2   6   1        2.17        5.54      0.87 o 
   3   6   1        7.27        8.80      4.27 o 
   4   6   1      211.29      199.14     22.58 o 
   5   6   1        0.11        1.03      1.20 o 
  -3   7   1        0.03       -0.43      0.89 o 
  -2   7   1       65.99       51.14      1.19 o 
  -1   7   1       16.11       12.80      0.88 o 
   0   7   1       15.20       16.91      2.35 o 
   1   7   1        5.82        6.25      1.65 o 
   2   7   1        8.55        8.51      0.77 o 
   3   7   1        0.98       -0.20      0.95 o 
  -8   0   2       14.14       11.29      1.10 o 
  -6   0   2      314.16      294.55      5.13 o 
  -4   0   2     1629.10     1457.49     40.83 o 
  -2   0   2     2043.73     2245.15     81.75 o 
   0   0   2     1435.28      881.79      6.45 o 
   2   0   2    33136.63    33161.53   3035.29 o 
   4   0   2      515.60      490.85     12.94 o 
   6   0   2      385.45      390.07     10.92 o 
   8   0   2      426.65      400.40     43.58 o 
  -9   1   2       22.13       20.37      3.33 o 
  -8   1   2        4.87        4.80      0.96 o 
  -7   1   2       20.99       21.00      2.76 o 
  -6   1   2       81.86       80.23      2.42 o 
  -5   1   2        2.15        2.66      1.61 o 
  -4   1   2      169.40      118.64      2.83 o 
  -3   1   2      479.80      464.21      4.07 o 
  -2   1   2    15302.18    17614.28    953.30 o 
  -1   1   2      437.73      366.02      2.76 o 
   0   1   2     1938.00     1668.62     74.50 o 
   1   1   2      963.45      970.56     39.03 o 
   2   1   2      781.24      767.30     14.44 o 
   3   1   2      446.74      386.04     13.20 o 
   4   1   2     2916.42     2833.84    122.35 o 
   5   1   2        0.49        2.01      1.47 o 
   6   1   2      196.46      195.57      3.91 o 
   7   1   2        2.44        3.44      0.89 o 
   8   1   2        9.45        9.13      1.07 o 
  -8   2   2       58.91       56.48      2.10 o 
  -7   2   2        8.63        7.14      1.87 o 
  -6   2   2        2.96        0.67      3.98 o 
  -5   2   2       83.94       83.04      1.66 o 
  -4   2   2     3066.80     3125.30     62.05 o 
  -3   2   2      251.68      239.85      5.51 o 
  -2   2   2       43.53       51.78      2.58 o 
  -1   2   2     1706.67     1751.28     13.96 o 
   0   2   2      443.38      477.03     16.28 o 
   1   2   2       74.24       57.51      3.51 o 
   2   2   2     7926.79     8496.23    483.53 o 
   3   2   2       67.86       67.90      1.70 o 
   4   2   2      126.39      108.90     11.37 o 
   5   2   2        1.80        2.26      1.01 o 
   6   2   2       14.55       14.50      7.27 o 
   7   2   2        3.17        0.82      1.83 o 
   8   2   2       64.57       64.13      7.76 o 
  -8   3   2       49.56       47.00      3.43 o 
  -7   3   2        3.89        4.30      0.89 o 
  -6   3   2        5.58        7.82      2.42 o 
  -5   3   2        0.47        0.42      1.38 o 
  -4   3   2        9.76       15.59      3.17 o 
  -3   3   2      198.05      187.95      3.95 o 
  -2   3   2      208.58      226.85      5.23 o 
  -1   3   2      535.08      587.47      5.38 o 
   0   3   2      242.39      236.19      5.24 o 
   1   3   2      416.58      406.41     17.52 o 
   2   3   2       80.50       85.42      1.80 o 
   3   3   2      353.14      351.20     13.37 o 
   4   3   2       15.72       18.92      1.39 o 
   5   3   2      116.49      117.42      7.48 o 
   6   3   2       40.88       38.10     13.90 o 
   7   3   2        2.70        1.55      1.99 o 
   8   3   2        2.65        4.25      1.13 o 
  -7   4   2        5.99        4.07      1.23 o 
  -6   4   2       75.52       65.79      5.58 o 
  -5   4   2       17.90       14.43      0.98 o 
  -4   4   2      131.38      131.04      2.87 o 
  -3   4   2      175.56      159.58      3.86 o 
  -2   4   2     1585.67     1583.77     10.71 o 
  -1   4   2      295.37      314.44      4.82 o 
   0   4   2      697.82      673.37     10.76 o 
   1   4   2        3.85        5.34      1.58 o 
   2   4   2      603.57      651.55     10.60 o 
   3   4   2        0.26        0.35      1.38 o 
   4   4   2      491.45      468.77     39.18 o 
   5   4   2       10.24        8.24      0.87 o 
   6   4   2      165.82      145.32     43.28 o 
   7   4   2        5.45        6.69      2.20 o 
  -7   5   2        0.03        1.13      0.93 o 
  -6   5   2      112.77      102.63      4.95 o 
  -5   5   2       56.50       54.78      1.53 o 
  -4   5   2        5.19        5.32      0.93 o 
  -3   5   2      222.37      203.50      3.85 o 
  -2   5   2      497.22      500.44     19.71 o 
  -1   5   2        3.73       -0.26      1.63 o 
   0   5   2     1140.46     1133.38     44.09 o 
   1   5   2      686.13      678.35     44.93 o 
   2   5   2       15.31       22.26      1.72 o 
   3   5   2      176.31      180.88      9.16 o 
   4   5   2      254.85      269.14     18.22 o 
   5   5   2        1.83        1.45      1.41 o 
   6   5   2       91.19       74.59     14.73 o 
  -5   6   2        1.62        0.33      1.10 o 
  -4   6   2        0.07        0.41      1.15 o 
  -3   6   2      127.45      105.47      4.33 o 
  -2   6   2       49.77       42.35      2.09 o 
  -1   6   2       15.77       16.98      1.12 o 
   0   6   2      166.55      180.00      3.81 o 
   1   6   2       63.49       51.08      3.37 o 
   2   6   2      193.77      175.85     11.71 o 
   3   6   2      146.06      117.48      8.55 o 
   4   6   2        6.59        4.55      0.84 o 
   5   6   2        0.00        0.10      0.83 o 
  -3   7   2       12.78        9.56      0.68 o 
  -2   7   2        8.96        4.62      0.75 o 
  -1   7   2        6.14        6.87      1.29 o 
   0   7   2        0.59        0.63      1.99 o 
   1   7   2       60.48       42.40      8.48 o 
   2   7   2       33.28       25.19      3.67 o 
   3   7   2       78.39       48.81     11.93 o 
  -9   0   3       44.07       44.84      2.87 o 
  -7   0   3      278.85      283.60     31.67 o 
  -5   0   3      129.39      130.80      2.66 o 
  -3   0   3      251.41      228.43      9.09 o 
  -1   0   3       17.47       14.56      0.47 o 
   1   0   3      627.88      578.84     90.48 o 
   3   0   3      650.06      627.01     16.63 o 
   5   0   3      214.43      180.71      6.57 o 
   7   0   3      131.18      109.21     15.03 o 
  -9   1   3       40.44       43.57      4.14 o 
  -8   1   3       48.19       47.25      3.09 o 
  -7   1   3       46.40       46.15      1.43 o 
  -6   1   3        6.93        5.78      0.91 o 
  -5   1   3      243.71      232.06      4.06 o 
  -4   1   3      499.52      501.40      5.08 o 
  -3   1   3     2703.58     2706.98     24.03 o 
  -2   1   3     4400.40     4607.60    132.97 o 
  -1   1   3     3712.61     3804.06     82.68 o 
   0   1   3      909.71      862.56     41.35 o 
   1   1   3       77.67       78.27      1.54 o 
   2   1   3     1219.55     1116.10     39.94 o 
   3   1   3      283.87      258.28     11.08 o 
   4   1   3     1122.62     1064.35     42.16 o 
   5   1   3      777.38      754.27     39.44 o 
   6   1   3       19.82       18.15      1.66 o 
   7   1   3      174.35      168.07     26.15 o 
   8   1   3       20.24       23.77      2.56 o 
  -8   2   3       23.76       26.99      1.18 o 
  -7   2   3      154.41      127.36     27.67 o 
  -6   2   3      194.81      131.07     58.31 o 
  -5   2   3      154.14      154.39      3.07 o 
  -4   2   3     5464.19     5567.07    209.21 o 
  -3   2   3        0.59        5.61      0.82 o 
  -2   2   3        0.45        0.29      0.86 o 
  -1   2   3      539.82      600.02      7.42 o 
   0   2   3     4278.33     4806.88    392.94 o 
   1   2   3      548.00      498.18     31.74 o 
   2   2   3     2199.34     2196.06    124.38 o 
   3   2   3       35.05       32.01      0.86 o 
   4   2   3      469.34      419.26     21.48 o 
   5   2   3      341.49      334.53      9.89 o 
   6   2   3      115.61       73.90     43.42 o 
   7   2   3       11.55        9.41      2.71 o 
   8   2   3        9.23        6.63      1.00 o 
  -8   3   3      375.04      351.79     30.34 o 
  -7   3   3        7.97        6.35      0.95 o 
  -6   3   3      677.04      589.80    102.57 o 
  -5   3   3      190.07      191.56      5.91 o 
  -4   3   3      207.08      216.77      5.17 o 
  -3   3   3      536.75      570.42     12.25 o 
  -2   3   3     3064.68     3253.96     14.97 o 
  -1   3   3      206.45      181.07      5.28 o 
   0   3   3     2670.82     3695.01    366.18 o 
   1   3   3      404.49      396.56     22.61 o 
   2   3   3       52.11       36.31      1.73 o 
   3   3   3      570.65      558.73     24.97 o 
   4   3   3      985.30      904.98     49.30 o 
   5   3   3       66.34       67.67      2.70 o 
   6   3   3      155.49      102.41     44.45 o 
   7   3   3       23.42       24.84      8.27 o 
   8   3   3      127.34      123.67     17.13 o 
  -7   4   3        1.14       -0.67      1.37 o 
  -6   4   3        0.74        1.81      1.01 o 
  -5   4   3       18.39       15.72      1.08 o 
  -4   4   3     1570.99     1560.22     14.10 o 
  -3   4   3      769.14      761.28     10.90 o 
  -2   4   3        0.80        3.31      0.82 o 
  -1   4   3        8.74        7.26      1.05 o 
   0   4   3       47.61       47.89      2.73 o 
   1   4   3       45.76       52.78      3.74 o 
   2   4   3      578.39      576.75     26.62 o 
   3   4   3      476.21      508.29     41.96 o 
   4   4   3      181.06      177.43     13.42 o 
   5   4   3       14.30        9.83      1.05 o 
   6   4   3        1.35        0.82      1.15 o 
   7   4   3        3.38        3.49      1.78 o 
  -6   5   3       33.11       32.59      1.13 o 
  -5   5   3       91.89       81.43      1.91 o 
  -4   5   3        6.68       11.16      0.95 o 
  -3   5   3       45.92       47.44      1.37 o 
  -2   5   3       59.64       51.64      1.49 o 
  -1   5   3      152.68      153.64      4.63 o 
   0   5   3        3.45        2.26      2.49 o 
   1   5   3      427.60      450.94     30.04 o 
   2   5   3        1.45       -0.95      1.84 o 
   3   5   3      199.56      195.81     16.49 o 
   4   5   3      117.37       98.13      8.06 o 
   5   5   3       28.39       29.94      5.25 o 
   6   5   3        2.08        3.13      2.45 o 
  -5   6   3        3.88        3.87      0.89 o 
  -4   6   3        5.97        7.42      0.85 o 
  -3   6   3       16.63       12.75      0.97 o 
  -2   6   3      203.10      172.46      8.75 o 
  -1   6   3       42.08       37.18      1.50 o 
   0   6   3      116.06      151.66      3.51 o 
   1   6   3       14.49       13.73      1.85 o 
   2   6   3        2.40        0.65      1.69 o 
   3   6   3       24.66       24.59      1.73 o 
   4   6   3       19.59       15.95      3.26 o 
   5   6   3        3.15        3.38      0.71 o 
  -3   7   3        6.15        2.63      0.66 o 
  -2   7   3       40.04       37.80      4.24 o 
  -1   7   3       14.96       11.45      3.12 o 
   0   7   3       71.96       75.15      3.71 o 
   1   7   3        0.58        0.70      0.88 o 
   2   7   3       62.82       55.48     13.69 o 
   3   7   3        6.14        6.27      2.80 o 
  -8   0   4       99.00      106.92     14.92 o 
  -6   0   4      111.72      106.35      2.97 o 
  -4   0   4      665.05      591.37      5.57 o 
  -2   0   4     5283.54     5011.07    184.50 o 
   0   0   4      129.42       99.90      2.17 o 
   2   0   4      788.49      739.01    130.59 o 
   4   0   4     5460.45     5134.40    199.30 o 
   6   0   4       46.75       38.70      1.45 o 
   8   0   4       32.81       34.22      6.56 o 
  -9   1   4        1.00        2.19      0.89 o 
  -8   1   4      150.40      159.28     10.22 o 
  -7   1   4       39.55       38.70      3.00 o 
  -6   1   4        3.78        4.25      1.58 o 
  -5   1   4        0.24        0.90      2.28 o 
  -4   1   4        1.02        2.38      0.84 o 
  -3   1   4      352.69      374.13      5.66 o 
  -2   1   4     2794.04     2784.00     70.86 o 
  -1   1   4      406.83      425.53     10.81 o 
   0   1   4    11962.80    13003.36   1059.26 o 
   1   1   4     1368.69     1157.65     79.72 o 
   2   1   4      449.81      422.19     29.28 o 
   3   1   4      154.01      152.43      4.50 o 
   4   1   4       42.74       37.41      1.04 o 
   5   1   4      130.76      122.92      4.61 o 
   6   1   4      567.42      558.54     28.93 o 
   7   1   4       16.08       15.35      1.34 o 
   8   1   4        0.34       -0.81      2.74 o 
  -8   2   4        2.90        0.03      1.43 o 
  -7   2   4       34.41       33.35      5.63 o 
  -6   2   4      307.34      248.25     53.97 o 
  -5   2   4      207.73      207.17      4.13 o 
  -4   2   4       25.31       21.20      0.97 o 
  -3   2   4      425.32      411.80      8.76 o 
  -2   2   4      273.96      256.65      3.39 o 
  -1   2   4      553.40      528.56      6.87 o 
   0   2   4     1660.82     1999.76    139.28 o 
   1   2   4     2604.64     2509.41    173.04 o 
   2   2   4      289.64      258.20     20.50 o 
   3   2   4       25.80       26.20      0.86 o 
   4   2   4     1309.42     1263.31     70.56 o 
   5   2   4      158.63      150.22      7.16 o 
   6   2   4       15.25       11.83      5.51 o 
   7   2   4       47.04       42.15      8.82 o 
   8   2   4       27.32       26.65      3.09 o 
  -8   3   4        1.98        0.20      1.66 o 
  -7   3   4      277.75      238.32     28.62 o 
  -6   3   4      100.72       88.25     10.09 o 
  -5   3   4      344.90      333.25      6.90 o 
  -4   3   4      423.62      407.43      5.60 o 
  -3   3   4        0.39        0.38      1.34 o 
  -2   3   4        9.93       13.44      0.94 o 
  -1   3   4     1986.63     2040.31     28.10 o 
   0   3   4      178.67      266.44     19.44 o 
   1   3   4        6.17       20.65      8.88 o 
   2   3   4      830.26      737.92     55.82 o 
   3   3   4      206.73      206.33     17.48 o 
   4   3   4       48.76       49.17      3.59 o 
   5   3   4      182.04      164.62     16.26 o 
   6   3   4        0.83       -0.09      2.56 o 
   7   3   4       22.88       22.74      7.53 o 
   8   3   4       36.08       41.46      7.07 o 
  -7   4   4       54.09       49.55      4.83 o 
  -6   4   4       46.05       47.53      4.41 o 
  -5   4   4       95.30       88.13      1.90 o 
  -4   4   4        0.20        0.72      1.65 o 
  -3   4   4      185.22      181.34      3.80 o 
  -2   4   4        3.03       10.15      2.64 o 
  -1   4   4      940.13      930.71     34.61 o 
   0   4   4      560.55      650.90     33.67 o 
   1   4   4      569.57      611.39     67.76 o 
   2   4   4      421.04      464.54     46.22 o 
   3   4   4       74.71       76.94     11.32 o 
   4   4   4      169.95      157.89     15.98 o 
   5   4   4       38.74       33.10      6.26 o 
   6   4   4      157.08      112.48     30.00 o 
   7   4   4        2.03        1.77      1.07 o 
  -6   5   4      104.25       98.57      3.27 o 
  -5   5   4       10.11       11.17      0.90 o 
  -4   5   4       61.13       63.38      1.53 o 
  -3   5   4       15.76       13.85      1.48 o 
  -2   5   4        2.77        2.53      1.99 o 
  -1   5   4      206.86      193.70      4.31 o 
   0   5   4       70.37       89.87      8.43 o 
   1   5   4       19.09       23.53      6.09 o 
   2   5   4      454.08      432.48     53.86 o 
   3   5   4      178.80      150.32     19.96 o 
   4   5   4       14.97       22.25      3.28 o 
   5   5   4       71.40       67.00      9.17 o 
   6   5   4        7.88        9.53      1.11 o 
  -5   6   4        0.01        0.44      0.78 o 
  -4   6   4        0.04        0.56      1.28 o 
  -3   6   4       87.74       77.65      4.18 o 
  -2   6   4        2.85        3.28      0.91 o 
  -1   6   4       76.57       57.76      2.35 o 
   0   6   4      112.19      137.01     10.13 o 
   1   6   4        7.91        9.41      1.29 o 
   2   6   4        3.19        8.27      2.49 o 
   3   6   4        5.94        7.49      0.96 o 
   4   6   4       28.93       27.78      4.72 o 
   5   6   4       29.72       24.94      7.19 o 
  -3   7   4       64.29       41.38      3.44 o 
  -2   7   4        0.20       -1.30      1.30 o 
  -1   7   4        1.68        0.89      1.62 o 
   0   7   4        5.13        7.31      1.48 o 
   1   7   4       16.06       15.86      5.85 o 
   2   7   4        6.48        3.51      0.84 o 
   3   7   4       54.05       44.02     20.72 o 
  -9   0   5        0.04       -0.32      1.38 o 
  -7   0   5      111.98      114.19      5.90 o 
  -5   0   5     2479.58     2500.33     75.39 o 
  -3   0   5      611.86      546.40     13.70 o 
  -1   0   5     1704.62     1351.56     80.23 o 
   1   0   5     5751.06     4677.41    779.21 o 
   3   0   5     1152.93     1016.20     59.51 o 
   5   0   5       21.02       24.16      1.20 o 
   7   0   5      202.36      178.79     31.81 o 
  -9   1   5        2.50        0.83      1.03 o 
  -8   1   5       26.86       30.58      1.37 o 
  -7   1   5      188.81      190.28     15.16 o 
  -6   1   5      262.74      253.00      5.04 o 
  -5   1   5       20.94       21.45      1.32 o 
  -4   1   5      413.31      390.86      4.95 o 
  -3   1   5      214.42      218.38      7.46 o 
  -2   1   5        7.25        8.96      0.66 o 
  -1   1   5     4452.42     4009.05     94.77 o 
   0   1   5     2144.86     2114.04     63.96 o 
   1   1   5     1375.38     1222.58    161.64 o 
   2   1   5      174.07      159.44      9.06 o 
   3   1   5      319.60      288.83     25.60 o 
   4   1   5      302.35      275.09     15.46 o 
   5   1   5      206.22      205.41      5.57 o 
   6   1   5      335.89      334.07     17.83 o 
   7   1   5      194.71      171.93     28.46 o 
   8   1   5        5.11        6.10      2.69 o 
  -8   2   5       92.07       97.06      2.10 o 
  -7   2   5      327.27      305.37     45.25 o 
  -6   2   5       40.12       32.86     12.26 o 
  -5   2   5      365.34      374.93      5.59 o 
  -4   2   5      281.73      288.00      5.55 o 
  -3   2   5       45.65       31.15      0.96 o 
  -2   2   5     6955.33     7031.86     38.67 o 
  -1   2   5     1870.20     1792.59     23.27 o 
   0   2   5        0.21       -0.88      4.27 o 
   1   2   5      252.49      225.37     31.32 o 
   2   2   5     2370.00     2252.63    170.69 o 
   3   2   5      333.07      337.16     30.17 o 
   4   2   5      411.44      384.99     30.01 o 
   5   2   5      175.73      167.85     10.73 o 
   6   2   5      257.39      147.46    104.02 o 
   7   2   5      145.07      112.95     32.63 o 
   8   2   5       22.80       24.28      5.37 o 
  -8   3   5        9.30        5.45      0.91 o 
  -7   3   5       24.44       22.56      3.19 o 
  -6   3   5      810.21      693.62    131.28 o 
  -5   3   5        5.52        8.88      1.03 o 
  -4   3   5       58.32       57.11      1.51 o 
  -3   3   5      626.20      604.80     17.92 o 
  -2   3   5      162.04      197.71      7.48 o 
  -1   3   5      515.46      562.24     28.75 o 
   0   3   5     3447.49     4810.67    440.34 o 
   1   3   5      182.97      200.34     30.54 o 
   2   3   5      167.57      177.15     10.10 o 
   3   3   5      515.67      489.46     40.87 o 
   4   3   5       62.32       68.95      3.04 o 
   5   3   5      115.41      116.72     15.18 o 
   6   3   5      172.73      131.33     51.89 o 
   7   3   5        1.19        2.23      1.07 o 
  -7   4   5        5.60        5.25      0.95 o 
  -6   4   5        8.40        7.62      0.90 o 
  -5   4   5       25.36       27.04      1.16 o 
  -4   4   5       36.24       36.10      1.39 o 
  -3   4   5       24.61       23.87      1.97 o 
  -2   4   5     1344.13     1337.21     24.54 o 
  -1   4   5      740.94      726.85     58.59 o 
   0   4   5      163.43      195.36      4.29 o 
   1   4   5      163.62      183.76     50.92 o 
   2   4   5      239.05      237.91     33.34 o 
   3   4   5       24.45       29.39      2.54 o 
   4   4   5       56.57       57.90      5.10 o 
   5   4   5      251.71      251.83     34.29 o 
   6   4   5      201.30      153.19     61.78 o 
   7   4   5        6.60        6.27      4.29 o 
  -6   5   5       61.74       55.69      2.06 o 
  -5   5   5       27.31       25.24      1.05 o 
  -4   5   5       45.32       42.69      3.35 o 
  -3   5   5       26.03       22.52      1.23 o 
  -2   5   5       53.58       61.35      3.69 o 
  -1   5   5        4.35       -0.57      2.93 o 
   0   5   5       28.00       27.62      2.81 o 
   1   5   5       23.83       26.39      6.07 o 
   2   5   5      143.34      137.12     15.78 o 
   3   5   5       77.90       83.60     13.19 o 
   4   5   5        0.52       -0.72      2.02 o 
   5   5   5       62.79       62.97     10.39 o 
   6   5   5       63.42       47.65     15.77 o 
  -5   6   5       15.83        9.87      0.85 o 
  -4   6   5       47.39       45.44      7.74 o 
  -3   6   5       35.17       30.84      1.22 o 
  -2   6   5        0.79        2.58      1.13 o 
  -1   6   5       55.77       52.11      1.97 o 
   0   6   5       87.53      101.95     10.21 o 
   1   6   5        9.23        6.24      1.81 o 
   2   6   5       31.44       42.38      7.59 o 
   3   6   5        0.29        0.87      2.42 o 
   4   6   5        6.14        3.08      1.49 o 
   5   6   5        5.04        7.66      3.14 o 
  -3   7   5        0.29        0.67      1.20 o 
  -2   7   5        4.46        7.73      4.12 o 
  -1   7   5       13.90        8.14      1.04 o 
   0   7   5        0.06       -0.90      3.10 o 
   1   7   5        2.25        1.29      1.82 o 
   2   7   5       37.25       34.08     14.30 o 
   3   7   5        3.05        2.82      0.86 o 
  -8   0   6      286.06      286.49     29.13 o 
  -6   0   6        5.94        8.28      5.06 o 
  -4   0   6      255.97      233.39      5.87 o 
  -2   0   6      631.89      492.91     23.86 o 
   0   0   6     3958.63     4384.82     64.00 o 
   2   0   6      931.59      758.19    125.50 o 
   4   0   6      606.48      572.16     43.72 o 
   6   0   6      747.88      733.36     40.49 o 
   8   0   6       22.48       22.89      2.47 o 
  -8   1   6       49.66       50.24      1.63 o 
  -7   1   6       30.03       33.09      3.47 o 
  -6   1   6      744.75      748.40     21.90 o 
  -5   1   6      364.55      360.98      5.54 o 
  -4   1   6       31.45       31.58      3.06 o 
  -3   1   6     1550.26     1461.69     11.14 o 
  -2   1   6        4.72        4.68      0.70 o 
  -1   1   6       16.89       13.92      1.24 o 
   0   1   6     9359.35    11060.15    372.60 o 
   1   1   6     1324.75     1156.76    181.16 o 
   2   1   6     4451.79     4018.35    396.39 o 
   3   1   6       21.43       23.26      1.63 o 
   4   1   6      169.06      184.18     16.79 o 
   5   1   6       58.42       54.48      1.64 o 
   6   1   6      164.32      157.09     15.15 o 
   7   1   6       38.98       31.21      9.27 o 
   8   1   6      119.40      136.72     20.25 o 
  -8   2   6       63.74       61.00      3.33 o 
  -7   2   6       92.59       82.87      9.59 o 
  -6   2   6       55.18       54.84      8.84 o 
  -5   2   6      187.89      167.80      6.15 o 
  -4   2   6       45.98       54.86      1.77 o 
  -3   2   6      860.99      869.24     14.45 o 
  -2   2   6      205.66      220.93      6.08 o 
  -1   2   6     1185.70     1243.36     17.48 o 
   0   2   6      616.38      742.24     49.56 o 
   1   2   6     1012.20     1022.36    157.98 o 
   2   2   6      107.41       90.01      9.50 o 
   3   2   6     1136.60     1039.45    119.05 o 
   4   2   6        4.32       -0.71      2.03 o 
   5   2   6        2.66       -0.47      2.40 o 
   6   2   6      351.21      186.19    147.91 o 
   7   2   6       49.55       44.94     12.19 o 
   8   2   6        0.14       -0.77      1.90 o 
  -8   3   6       28.29       26.70      2.75 o 
  -7   3   6        0.78        1.09      0.90 o 
  -6   3   6       12.15       11.39      1.21 o 
  -5   3   6      451.38      442.78      6.72 o 
  -4   3   6      269.36      273.80      7.75 o 
  -3   3   6      260.20      246.92     16.11 o 
  -2   3   6      570.94      536.57      7.26 o 
  -1   3   6      503.87      586.78     21.12 o 
   0   3   6      243.33      329.57     12.92 o 
   1   3   6     2166.40     2532.86    466.37 o 
   2   3   6      469.34      470.90     62.60 o 
   3   3   6       57.43       55.64      9.43 o 
   4   3   6      226.94      204.41     27.59 o 
   5   3   6        0.16       -1.24      1.89 o 
   6   3   6       23.98       25.15     10.33 o 
   7   3   6        3.45        3.62      2.47 o 
  -7   4   6        2.41        1.46      1.21 o 
  -6   4   6        6.48        3.86      1.15 o 
  -5   4   6       30.32       31.09      1.30 o 
  -4   4   6      347.93      376.51     25.22 o 
  -3   4   6      296.40      297.16     25.13 o 
  -2   4   6       70.14       76.34      3.44 o 
  -1   4   6        3.26        2.34      4.18 o 
   0   4   6        3.02        5.61      2.09 o 
   1   4   6      238.28      226.75     70.01 o 
   2   4   6      296.37      291.99     61.30 o 
   3   4   6      434.25      468.60     56.09 o 
   4   4   6       89.76       82.92     11.22 o 
   5   4   6        4.29        5.26      1.16 o 
   6   4   6       85.72       72.86     29.18 o 
   7   4   6        0.37       -0.36      1.99 o 
  -6   5   6       27.21       30.53      2.13 o 
  -5   5   6        3.41        3.16      1.96 o 
  -4   5   6      161.27      151.53      6.42 o 
  -3   5   6        1.70        2.93      1.44 o 
  -2   5   6      339.40      334.06      6.37 o 
  -1   5   6       59.31       49.64      2.75 o 
   0   5   6       24.72       27.36      3.98 o 
   1   5   6       33.94       35.36      2.37 o 
   2   5   6       51.99       48.83      6.06 o 
   3   5   6       32.55       37.95      5.90 o 
   4   5   6      424.76      411.86     96.06 o 
   5   5   6       35.02       29.98      8.12 o 
   6   5   6        5.35       11.05      3.33 o 
  -5   6   6       40.53       35.58      3.37 o 
  -4   6   6       11.50       11.60      1.85 o 
  -3   6   6        1.09        2.91      1.19 o 
  -2   6   6        0.81        1.86      1.97 o 
  -1   6   6      127.29      123.80      9.25 o 
   0   6   6       54.13       67.73      3.54 o 
   1   6   6      210.73      174.24     13.87 o 
   2   6   6      107.78       84.97     15.75 o 
   3   6   6        0.11       -2.03      2.03 o 
   4   6   6        0.71        1.91      1.70 o 
  -3   7   6       18.78       18.91      5.75 o 
  -2   7   6        6.04        3.47      1.27 o 
  -1   7   6       52.74       42.54      3.74 o 
   0   7   6        5.03        0.69      1.78 o 
   1   7   6        4.24        5.76      1.33 o 
   2   7   6        0.12       -1.19      1.67 o 
  -7   0   7       70.14       69.87      3.30 o 
  -5   0   7     1417.32     1393.96     40.75 o 
  -3   0   7     5252.39     5038.97    178.43 o 
  -1   0   7      127.54      128.86     29.26 o 
   1   0   7      718.10      651.03    125.44 o 
   3   0   7     4076.84     3589.69    397.84 o 
   5   0   7      489.91      457.51     31.57 o 
   7   0   7        0.01       -0.26      2.27 o 
  -8   1   7        0.56       -0.37      1.72 o 
  -7   1   7       11.70       14.62      1.20 o 
  -6   1   7        0.50        1.06      1.94 o 
  -5   1   7      734.06      756.08     19.57 o 
  -4   1   7      628.10      604.05     14.86 o 
  -3   1   7        4.55        3.59      1.32 o 
  -2   1   7      158.89      135.03      2.95 o 
  -1   1   7      115.74      107.51     19.96 o 
   0   1   7       43.00       45.33      1.48 o 
   1   1   7     1961.36     1958.69    312.13 o 
   2   1   7       11.84        7.18      1.10 o 
   3   1   7      443.85      389.94     38.37 o 
   4   1   7       57.39       57.21      3.98 o 
   5   1   7      415.74      388.54     49.48 o 
   6   1   7        0.93        0.18      1.41 o 
   7   1   7       65.77       56.93     12.68 o 
   8   1   7        0.27        0.95      1.61 o 
  -8   2   7        2.01        1.64      1.60 o 
  -7   2   7        1.52       -1.84      1.84 o 
  -6   2   7       74.66       65.51     12.44 o 
  -5   2   7      252.97      246.33      9.33 o 
  -4   2   7       57.27       54.89      1.37 o 
  -3   2   7     3145.50     3153.88     17.20 o 
  -2   2   7       32.27       31.43      1.73 o 
  -1   2   7       37.37       16.04      3.61 o 
   0   2   7     2087.01     2460.80    131.90 o 
   1   2   7      120.27      134.40     12.08 o 
   2   2   7        0.08        0.89      1.92 o 
   3   2   7      847.65      818.16     83.05 o 
   4   2   7      218.66      214.65     28.19 o 
   5   2   7      356.40      336.69     51.34 o 
   6   2   7        4.76        4.05      1.85 o 
   7   2   7       12.56       15.84      6.16 o 
   8   2   7       49.70       64.08      5.43 o 
  -8   3   7        0.02        0.07      2.04 o 
  -7   3   7        0.35        0.35      1.31 o 
  -6   3   7       94.59       91.65      8.52 o 
  -5   3   7       13.30       13.25      1.27 o 
  -4   3   7      774.15      733.35     25.98 o 
  -3   3   7        0.52        0.42      1.34 o 
  -2   3   7        7.60        7.07      1.23 o 
  -1   3   7       95.10       87.25     10.94 o 
   0   3   7       31.36       38.80      2.15 o 
   1   3   7      144.42      182.57     15.99 o 
   2   3   7     1214.30     1215.50    249.57 o 
   3   3   7       45.67       44.29      4.22 o 
   4   3   7        3.97        2.63      1.43 o 
   5   3   7       51.31       53.72      4.94 o 
   6   3   7        0.99        1.84      1.85 o 
   7   3   7       10.28       13.45      6.84 o 
  -7   4   7      104.86       95.45     10.09 o 
  -6   4   7       10.87       10.80      1.05 o 
  -5   4   7      135.84      139.81      2.96 o 
  -4   4   7        0.37        5.48      4.41 o 
  -3   4   7       27.14       27.73      2.16 o 
  -2   4   7        2.24       -0.70      1.76 o 
  -1   4   7      195.02      198.51     14.08 o 
   0   4   7      740.71      937.28     13.03 o 
   1   4   7      945.73      962.64    216.72 o 
   2   4   7        3.65        5.05      6.26 o 
   3   4   7       25.25       25.89      3.88 o 
   4   4   7       62.98       64.92     12.85 o 
   5   4   7        8.15        5.87      2.66 o 
   6   4   7       18.83       17.54      7.58 o 
  -6   5   7        2.30        2.27      0.89 o 
  -5   5   7       91.25       86.87      4.07 o 
  -4   5   7      172.35      167.76      5.92 o 
  -3   5   7        0.04        1.40      2.10 o 
  -2   5   7      110.60      107.59      5.04 o 
  -1   5   7      223.97      221.82      4.58 o 
   0   5   7       32.85       48.59      4.46 o 
   1   5   7       44.05       46.90      2.32 o 
   2   5   7       27.27       28.87     10.74 o 
   3   5   7      101.44      105.39     37.28 o 
   4   5   7      159.10      154.11     48.34 o 
   5   5   7      106.19      122.68     36.68 o 
   6   5   7        5.66        9.23      1.94 o 
  -5   6   7        0.06       -0.79      1.21 o 
  -4   6   7       40.46       38.22      5.44 o 
  -3   6   7       27.10       19.85      4.70 o 
  -2   6   7       17.73       21.50      1.52 o 
  -1   6   7       38.67       37.89      1.92 o 
   0   6   7       33.14       51.80      1.98 o 
   1   6   7      152.09      171.39      3.64 o 
   2   6   7       91.63       72.37     22.05 o 
   3   6   7        3.38        0.18      4.90 o 
   4   6   7        5.32       10.62      2.74 o 
  -2   7   7      138.16      124.54      5.20 o 
  -1   7   7        4.43        5.23      1.53 o 
   0   7   7        0.51        0.07      2.04 o 
   1   7   7       10.17        7.81      1.04 o 
   2   7   7        3.57        1.62      1.48 o 
  -8   0   8       83.19       83.39      4.90 o 
  -6   0   8      383.10      381.24      6.86 o 
  -4   0   8      138.56      120.46      2.56 o 
  -2   0   8     1717.69     1478.37    138.72 o 
   0   0   8      985.46     1072.84     29.09 o 
   2   0   8     4225.89     3916.02    760.43 o 
   4   0   8      202.82      191.27     20.67 o 
   6   0   8       29.51       27.49      3.31 o 
   8   0   8      277.27      317.38     50.44 o 
  -8   1   8       31.98       36.57      3.18 o 
  -7   1   8        0.54        0.56      1.76 o 
  -6   1   8       30.00       29.97      1.90 o 
  -5   1   8       14.04       19.69      1.26 o 
  -4   1   8     1330.38     1205.95     10.54 o 
  -3   1   8      738.15      745.39     23.41 o 
  -2   1   8     1041.74      940.25     24.66 o 
  -1   1   8     1144.26     1188.69    176.00 o 
   0   1   8        4.33       16.18      4.34 o 
   1   1   8        0.46        0.27      1.76 o 
   2   1   8     2959.70     2900.03    453.06 o 
   3   1   8      136.17      101.52     21.19 o 
   4   1   8     1994.74     1734.11    191.55 o 
   5   1   8       20.22       20.16      1.77 o 
   6   1   8       43.65       44.03      4.67 o 
   7   1   8        0.25        1.58      2.08 o 
   8   1   8       43.46       52.22      2.87 o 
  -8   2   8        0.04        2.72      2.32 o 
  -7   2   8       37.58       36.34      3.93 o 
  -6   2   8       12.53        9.14      3.22 o 
  -5   2   8      218.88      206.77      4.37 o 
  -4   2   8       58.63       64.45      1.66 o 
  -3   2   8      402.73      325.61      5.71 o 
  -2   2   8      531.62      493.88      7.49 o 
  -1   2   8     1315.85     1566.76    190.29 o 
   0   2   8       65.15       79.24      4.76 o 
   1   2   8      299.21      358.17     16.44 o 
   2   2   8       86.48       95.42     19.79 o 
   3   2   8      357.12      326.38     45.48 o 
   4   2   8        2.17        3.93      1.36 o 
   5   2   8      173.94      166.27     23.85 o 
   6   2   8       21.04       15.46      6.93 o 
   7   2   8        6.55        6.22      4.18 o 
  -8   3   8       42.26       48.79      3.93 o 
  -7   3   8       42.89       39.25      4.09 o 
  -6   3   8       74.52       63.33     12.47 o 
  -5   3   8      164.91      163.19      3.40 o 
  -4   3   8       85.24       87.14      2.02 o 
  -3   3   8      341.50      321.85      6.31 o 
  -2   3   8      335.98      332.61      9.55 o 
  -1   3   8     1183.79     1387.81    168.68 o 
   0   3   8      676.28      886.23     45.93 o 
   1   3   8       45.55       80.15      5.67 o 
   2   3   8      353.91      369.94     69.21 o 
   3   3   8      805.15      828.88    193.80 o 
   4   3   8       76.82       80.77     18.26 o 
   5   3   8        2.95        3.39      1.46 o 
   6   3   8      117.73      109.56     48.58 o 
   7   3   8        0.18       -1.85      2.26 o 
  -7   4   8        3.19        1.55      1.80 o 
  -6   4   8       31.64       35.81      1.58 o 
  -5   4   8        0.36        0.62      1.31 o 
  -4   4   8        0.56       -1.24      2.25 o 
  -3   4   8      338.92      323.35     17.25 o 
  -2   4   8      147.23      158.42     15.39 o 
  -1   4   8      216.01      294.02     32.60 o 
   0   4   8       64.85       77.47      2.49 o 
   1   4   8        4.20       10.21      2.10 o 
   2   4   8        8.36       10.65      8.47 o 
   3   4   8      367.91      352.24     81.44 o 
   4   4   8       39.80       39.31      7.91 o 
   5   4   8       73.10       85.04     26.95 o 
   6   4   8        0.04       -2.42      2.42 o 
  -6   5   8       17.54       19.33      1.29 o 
  -5   5   8       14.82       12.10      1.28 o 
  -4   5   8        5.17        9.33      1.63 o 
  -3   5   8        1.64       -0.54      2.66 o 
  -2   5   8      183.15      183.69     29.60 o 
  -1   5   8       25.43       24.67      1.90 o 
   0   5   8      187.32      264.09     11.88 o 
   1   5   8       62.47       66.80      4.22 o 
   2   5   8        1.92        1.23      3.21 o 
   3   5   8        1.19        3.54      2.83 o 
   4   5   8        0.04        0.76      2.73 o 
   5   5   8        6.99        7.13      1.66 o 
  -5   6   8       77.64       87.84     11.29 o 
  -4   6   8        0.01       -0.40      1.61 o 
  -3   6   8       19.19       14.71      4.07 o 
  -2   6   8       11.20       11.85      2.76 o 
  -1   6   8        0.44        1.33      2.23 o 
   0   6   8        4.21        4.85      1.53 o 
   1   6   8      237.91      272.37      8.69 o 
   2   6   8       74.16       72.06     12.80 o 
   3   6   8       76.66       87.66      7.80 o 
   4   6   8        7.98        5.91      1.17 o 
  -2   7   8        5.84        4.52      0.88 o 
  -1   7   8       31.29       37.77      5.37 o 
   0   7   8       30.56       27.16      1.01 o 
   1   7   8       13.36       14.11      0.92 o 
  -7   0   9      762.72      751.93     93.51 o 
  -5   0   9      170.63      171.95      3.65 o 
  -3   0   9      915.99      832.04     22.51 o 
  -1   0   9     7213.73     7969.43    895.67 o 
   1   0   9     1497.58     1765.67    180.77 o 
   3   0   9      950.67      903.74    155.97 o 
   5   0   9     1037.65      985.64    122.52 o 
   7   0   9      677.36      672.28    188.03 o 
  -8   1   9        0.05       -1.04      1.81 o 
  -7   1   9      196.80      194.09     11.73 o 
  -6   1   9        7.60        8.86      1.85 o 
  -5   1   9      344.45      349.15      6.64 o 
  -4   1   9       54.54       55.40      1.64 o 
  -3   1   9      985.71      942.08     29.07 o 
  -2   1   9     1450.80     1365.85     55.65 o 
  -1   1   9      164.08      165.20     22.10 o 
   0   1   9      981.51     1111.19     20.52 o 
   1   1   9     1105.27     1217.98     57.80 o 
   2   1   9       41.33       50.29      6.64 o 
   3   1   9       35.92       32.37      6.49 o 
   4   1   9      251.12      230.16     29.04 o 
   5   1   9      258.94      244.42     37.90 o 
   6   1   9       56.72       51.19      4.77 o 
   7   1   9      210.31      184.14     54.77 o 
  -8   2   9       13.51       18.17      1.30 o 
  -7   2   9       74.29       69.31      9.90 o 
  -6   2   9        7.70        6.08      1.48 o 
  -5   2   9       77.58       83.07      2.05 o 
  -4   2   9      181.54      166.58      3.58 o 
  -3   2   9      509.62      444.68      7.36 o 
  -2   2   9      267.53      264.79      5.60 o 
  -1   2   9     2590.31     3200.97    445.20 o 
   0   2   9        7.22        5.73      4.65 o 
   1   2   9       58.89       54.42      3.85 o 
   2   2   9     1014.25     1039.30    150.22 o 
   3   2   9      140.95      149.05     35.81 o 
   4   2   9      164.89      155.41     30.09 o 
   5   2   9      394.29      401.36     95.29 o 
   6   2   9       13.80       17.50      2.57 o 
   7   2   9       45.49       53.86     11.38 o 
  -8   3   9        9.40       12.49      1.72 o 
  -7   3   9        0.43        1.51      1.26 o 
  -6   3   9        1.11       -1.90      2.30 o 
  -5   3   9        0.23        0.22      3.34 o 
  -4   3   9      336.58      311.67      6.25 o 
  -3   3   9       44.03       44.24      6.37 o 
  -2   3   9      670.71      697.19     12.73 o 
  -1   3   9       34.12       51.46      6.49 o 
   0   3   9        0.48       -2.94      3.48 o 
   1   3   9       65.65       74.19      5.93 o 
   2   3   9       26.00       27.42      7.09 o 
   3   3   9        0.25        2.15      3.56 o 
   4   3   9      122.50      136.25     34.00 o 
   5   3   9      107.60      104.22     22.18 o 
   6   3   9       37.24       38.14     11.26 o 
   7   3   9       13.50       15.18      4.70 o 
  -7   4   9        0.40       -1.58      1.84 o 
  -6   4   9        5.36        6.03      1.23 o 
  -5   4   9      195.71      195.97      4.15 o 
  -4   4   9        0.24       -0.72      2.69 o 
  -3   4   9      213.23      228.05     21.59 o 
  -2   4   9        0.06       -2.40      3.69 o 
  -1   4   9       41.74       58.38     11.59 o 
   0   4   9        4.97       20.18     10.20 o 
   1   4   9      165.01      212.46     11.72 o 
   2   4   9       32.86       36.77      2.58 o 
   3   4   9      547.10      643.08    139.56 o 
   4   4   9        3.11        2.16      2.16 o 
   5   4   9        0.42       -0.95      2.90 o 
   6   4   9       15.06       15.96      5.39 o 
  -6   5   9       36.42       39.30      1.68 o 
  -5   5   9       12.94       14.51      1.37 o 
  -4   5   9       27.52       26.70      1.70 o 
  -3   5   9      166.39      176.48     33.74 o 
  -2   5   9      224.73      204.04     24.32 o 
  -1   5   9       12.89       17.33      1.70 o 
   0   5   9       76.89      112.22      9.77 o 
   1   5   9       92.27      117.68      2.71 o 
   2   5   9       16.84       21.49      2.44 o 
   3   5   9       32.33       38.85      4.75 o 
   4   5   9       73.42       78.98      9.98 o 
   5   5   9       48.79       69.93      5.55 o 
  -4   6   9        0.07        1.03      1.52 o 
  -3   6   9        0.71        0.43      2.25 o 
  -2   6   9        8.36       10.07      2.93 o 
  -1   6   9       20.77       23.08      1.57 o 
   0   6   9        0.04        1.57      3.07 o 
   1   6   9        6.93        8.58      2.16 o 
   2   6   9        3.29        7.71      1.29 o 
   3   6   9      125.50      178.27     18.60 o 
   4   6   9        2.18        1.39      0.85 o 
  -1   7   9        3.50        3.60      1.82 o 
   0   7   9       90.72       89.52      2.77 o 
   1   7   9        0.01        0.24      1.27 o 
  -8   0  10        4.35        4.11      1.30 o 
  -6   0  10       89.25       85.93      5.10 o 
  -4   0  10      155.17      122.75      4.42 o 
  -2   0  10      258.62      252.43     35.16 o 
   0   0  10      987.36     1019.48     26.25 o 
   2   0  10       45.33       37.10      4.84 o 
   4   0  10       23.28       27.71      3.57 o 
   6   0  10        0.78        0.67      2.69 o 
  -8   1  10      115.27      143.19     12.28 o 
  -7   1  10        2.59        1.04      2.28 o 
  -6   1  10      130.01      134.78      4.28 o 
  -5   1  10      124.69      106.79      2.48 o 
  -4   1  10      106.54       90.17      2.24 o 
  -3   1  10        9.59        3.19      2.69 o 
  -2   1  10      621.37      609.99     84.37 o 
  -1   1  10     1411.20     1655.29    142.44 o 
   0   1  10     1067.69     1194.91     13.78 o 
   1   1  10     2221.02     2586.43    118.42 o 
   2   1  10      391.90      413.35     44.14 o 
   3   1  10        2.78       -3.56      3.56 o 
   4   1  10      526.56      545.21     89.14 o 
   5   1  10      428.89      416.43     65.86 o 
   6   1  10      363.30      392.03     56.47 o 
   7   1  10      101.71      102.66     16.32 o 
  -8   2  10        1.50        0.47      1.44 o 
  -7   2  10      210.22      216.49     19.22 o 
  -6   2  10       10.73       16.29      3.10 o 
  -5   2  10       23.55       23.60      1.69 o 
  -4   2  10       97.10       93.98      4.13 o 
  -3   2  10     1015.57      991.68     24.41 o 
  -2   2  10      100.97      115.46     10.51 o 
  -1   2  10     1497.79     1664.02    181.19 o 
   0   2  10      535.29      621.33     13.97 o 
   1   2  10     1216.43     1386.00     14.76 o 
   2   2  10      343.14      362.41     19.88 o 
   3   2  10      720.69      731.05    111.55 o 
   4   2  10      225.63      219.86     39.24 o 
   5   2  10      362.24      364.16     66.64 o 
   6   2  10       47.34       57.90      5.58 o 
   7   2  10       37.71       48.36      6.88 o 
  -7   3  10        2.26        3.48      1.38 o 
  -6   3  10      165.60      161.06     14.27 o 
  -5   3  10      317.22      316.74     10.07 o 
  -4   3  10       20.05       21.29      2.99 o 
  -3   3  10      247.60      246.18      8.64 o 
  -2   3  10      107.76      127.25      8.49 o 
  -1   3  10      267.69      357.08     42.35 o 
   0   3  10      910.92     1128.45     22.52 o 
   1   3  10     1541.19     1851.87     16.86 o 
   2   3  10       32.32       40.20      5.15 o 
   3   3  10       14.15       14.07      2.32 o 
   4   3  10      183.39      205.18     32.24 o 
   5   3  10      100.03      128.13     22.29 o 
   6   3  10       80.09       83.77     29.61 o 
  -7   4  10      102.80      110.95     16.12 o 
  -6   4  10        9.16        8.61      3.55 o 
  -5   4  10        7.93        6.77      2.32 o 
  -4   4  10       42.90       51.27      3.14 o 
  -3   4  10       31.77       34.54      3.81 o 
  -2   4  10        7.51       -2.52      4.14 o 
  -1   4  10      558.12      702.70     98.34 o 
   0   4  10        5.79        6.22      2.76 o 
   1   4  10      157.90      210.76      4.62 o 
   2   4  10        1.25       -1.80      3.65 o 
   3   4  10        5.39        5.20      2.46 o 
   4   4  10       45.05       54.11      5.41 o 
   5   4  10      148.01      176.24     11.57 o 
   6   4  10        0.08        0.85      1.76 o 
  -6   5  10        5.50       11.85      1.72 o 
  -5   5  10        1.01        1.80      1.39 o 
  -4   5  10       24.83       32.20      2.14 o 
  -3   5  10        9.09        7.37      2.40 o 
  -2   5  10       23.11       22.51      2.83 o 
  -1   5  10       14.79       19.10      1.92 o 
   0   5  10       19.40       24.92      2.99 o 
   1   5  10       87.11       93.13      4.66 o 
   2   5  10      102.25      134.31     11.77 o 
   3   5  10       16.52       16.02      3.19 o 
   4   5  10        2.94        7.24      1.94 o 
   5   5  10        8.52       11.35      1.05 o 
  -4   6  10        8.68       11.98      1.51 o 
  -3   6  10       80.58      108.17     20.45 o 
  -2   6  10        4.42        7.48      1.94 o 
  -1   6  10       45.75       50.72      5.10 o 
   0   6  10        1.43        4.45      2.11 o 
   1   6  10        5.05        4.38      1.77 o 
   2   6  10        0.62        0.85      2.08 o 
   3   6  10       57.44       66.61      5.57 o 
  -7   0  11      123.18      131.34     12.54 o 
  -5   0  11      978.47      956.90     75.86 o 
  -3   0  11      211.81      211.68     18.28 o 
  -1   0  11     2348.43     2478.63    331.57 o 
   1   0  11     2490.78     2465.24    210.70 o 
   3   0  11       13.34       14.84      6.36 o 
   5   0  11       19.91       22.07      4.46 o 
   7   0  11       41.24       61.64     13.43 o 
  -8   1  11        3.59        4.03      1.64 o 
  -7   1  11       29.24       32.91      4.79 o 
  -6   1  11        0.13        0.61      2.45 o 
  -5   1  11      722.82      703.84     13.55 o 
  -4   1  11       49.88       54.20      2.22 o 
  -3   1  11      380.05      389.25     28.90 o 
  -2   1  11       12.70       17.59      2.80 o 
  -1   1  11      286.98      342.41     13.09 o 
   0   1  11       77.96       80.87      2.08 o 
   1   1  11       70.78       81.45      4.72 o 
   2   1  11       36.91       47.08      3.71 o 
   3   1  11      324.79      352.17     42.81 o 
   4   1  11       17.57       12.70      5.87 o 
   5   1  11       53.00       54.01      9.58 o 
   6   1  11       25.68       31.45      2.39 o 
   7   1  11       18.56       17.22      3.62 o 
  -8   2  11        0.01       -1.33      2.02 o 
  -7   2  11       82.93       96.00      9.64 o 
  -6   2  11       10.48       12.09      5.06 o 
  -5   2  11      112.90      119.20      2.83 o 
  -4   2  11      123.14      114.79      2.93 o 
  -3   2  11      303.61      304.05     14.15 o 
  -2   2  11       35.81       46.00     14.54 o 
  -1   2  11      400.58      414.61     21.68 o 
   0   2  11        0.82        1.06      1.52 o 
   1   2  11      466.72      557.96      8.39 o 
   2   2  11       53.18       67.88     13.69 o 
   3   2  11      468.96      535.47     41.41 o 
   4   2  11       74.00       88.86     11.99 o 
   5   2  11       14.16       15.99      2.16 o 
   6   2  11       15.90       18.02      1.77 o 
   7   2  11      124.98      126.12     16.42 o 
  -7   3  11       49.28       55.12      4.05 o 
  -6   3  11       86.03       78.11     12.11 o 
  -5   3  11        3.26        0.64      2.76 o 
  -4   3  11        4.74        6.16      1.81 o 
  -3   3  11       19.66       26.90      5.42 o 
  -2   3  11      215.80      254.87     45.61 o 
  -1   3  11      268.18      313.61     13.96 o 
   0   3  11     1019.51     1166.96     20.10 o 
   1   3  11        2.82        7.56      3.43 o 
   2   3  11      112.51      113.79      2.95 o 
   3   3  11       18.62       27.23      9.40 o 
   4   3  11       38.66       42.02      6.13 o 
   5   3  11       21.75       27.71      2.00 o 
   6   3  11       81.45       85.21     21.78 o 
  -6   4  11       27.33       33.83      3.84 o 
  -5   4  11        0.11       -1.47      4.90 o 
  -4   4  11       83.32       92.68      2.86 o 
  -3   4  11      259.54      311.04     28.62 o 
  -2   4  11       51.89       60.28      9.17 o 
  -1   4  11      149.67      176.27      8.29 o 
   0   4  11       59.50       68.46      2.05 o 
   1   4  11        3.99        4.41      1.73 o 
   2   4  11        8.84        8.26      1.56 o 
   3   4  11        0.98       -1.62      3.12 o 
   4   4  11       21.26       22.09      4.53 o 
   5   4  11      341.33      427.27     23.20 o 
  -5   5  11       17.64       27.27      6.33 o 
  -4   5  11       29.71       37.14      3.00 o 
  -3   5  11        2.64        2.16      1.89 o 
  -2   5  11       78.47       95.17     22.64 o 
  -1   5  11      137.59      185.28      5.95 o 
   0   5  11      104.20      111.16      2.75 o 
   1   5  11      107.48      133.15      2.81 o 
   2   5  11       70.76       86.37      2.14 o 
   3   5  11       38.01       50.09      2.76 o 
   4   5  11        1.82        4.28      1.34 o 
  -4   6  11       17.44       17.64      5.23 o 
  -3   6  11       50.53       65.79     14.39 o 
  -2   6  11       13.70       22.81      3.07 o 
  -1   6  11        0.75       -0.39      1.59 o 
   0   6  11        8.03        8.65      0.89 o 
   1   6  11        6.05        8.93      0.87 o 
   2   6  11        7.00        5.97      1.54 o 
   3   6  11        8.20        8.05      0.73 o 
  -8   0  12       31.90       40.37      8.12 o 
  -6   0  12        1.37        0.63      3.20 o 
  -4   0  12      239.78      260.82     28.80 o 
  -2   0  12      183.09      190.23     18.78 o 
   0   0  12       33.62       29.90      1.91 o 
   2   0  12      800.41      808.39    124.37 o 
   4   0  12      135.04      140.35     21.12 o 
   6   0  12        4.86        6.66      1.43 o 
  -8   1  12       11.18       15.62      1.42 o 
  -7   1  12       31.44       36.82      5.08 o 
  -6   1  12      175.41      186.25      8.87 o 
  -5   1  12        0.14        3.52      3.13 o 
  -4   1  12      208.99      221.79     12.62 o 
  -3   1  12      151.71      154.93     27.65 o 
  -2   1  12       25.81       28.75      3.05 o 
  -1   1  12        3.41        2.12      1.15 o 
   0   1  12      331.65      353.05      6.11 o 
   1   1  12       87.94       89.80      2.58 o 
   2   1  12      566.11      594.48     17.23 o 
   3   1  12       84.58      101.20      9.06 o 
   4   1  12      141.49      153.50     14.02 o 
   5   1  12      111.08      118.76      9.06 o 
   6   1  12       98.99      119.01      6.62 o 
   7   1  12       79.48       73.75     13.58 o 
  -7   2  12        0.10        0.75      2.52 o 
  -6   2  12       48.74       41.91      9.41 o 
  -5   2  12      374.10      408.89      8.77 o 
  -4   2  12       49.36       56.02      4.19 o 
  -3   2  12      123.99      141.04     22.38 o 
  -2   2  12       49.99       69.88     10.82 o 
  -1   2  12     1194.29     1336.59     82.02 o 
   0   2  12      312.67      306.88      6.07 o 
   1   2  12      585.76      643.25     33.44 o 
   2   2  12      170.68      205.39      4.82 o 
   3   2  12      882.93      989.95     14.11 o 
   4   2  12       82.43       92.31      3.45 o 
   5   2  12      219.26      267.92      5.88 o 
   6   2  12        2.95        3.58      1.47 o 
  -7   3  12        4.57        7.31      2.06 o 
  -6   3  12       15.20       19.45      6.18 o 
  -5   3  12       70.98       73.60      2.70 o 
  -4   3  12       95.29      116.84      4.80 o 
  -3   3  12      838.54     1001.81    141.34 o 
  -2   3  12       68.13       82.21     11.73 o 
  -1   3  12        0.33        0.78      1.62 o 
   0   3  12       61.13       69.43      2.95 o 
   1   3  12     1041.00     1201.96     20.90 o 
   2   3  12      279.16      311.70      6.49 o 
   3   3  12     1754.55     2078.57     57.79 o 
   4   3  12       22.33       23.80      3.21 o 
   5   3  12        3.93        4.07      1.85 o 
   6   3  12       31.70       33.73     12.50 o 
  -6   4  12        0.04       -2.00      2.42 o 
  -5   4  12      207.13      245.22     34.18 o 
  -4   4  12       29.50       38.07      5.29 o 
  -3   4  12       81.56      108.21     17.40 o 
  -2   4  12      231.80      289.57     38.29 o 
  -1   4  12      368.74      431.10     14.06 o 
   0   4  12       19.59       18.68      1.61 o 
   1   4  12      642.12      698.40      9.77 o 
   2   4  12       98.40      108.44      2.43 o 
   3   4  12      270.89      342.11      8.65 o 
   4   4  12       48.10       53.22      1.93 o 
   5   4  12       52.55       63.28      2.11 o 
  -5   5  12        7.48        9.85      2.16 o 
  -4   5  12       45.70       65.17     16.77 o 
  -3   5  12       27.99       38.24      9.13 o 
  -2   5  12        3.31        3.24      1.35 o 
  -1   5  12        0.04        0.42      1.78 o 
   0   5  12       23.88       30.52      1.48 o 
   1   5  12       45.09       41.33      1.56 o 
   2   5  12       61.97       66.68      1.77 o 
   3   5  12       16.36       18.86      1.34 o 
   4   5  12        0.22        0.78      1.29 o 
  -3   6  12        0.11        0.72      1.29 o 
  -2   6  12        2.08        3.06      1.32 o 
  -1   6  12      139.47      156.65     10.93 o 
   0   6  12       11.77       12.34      0.81 o 
   1   6  12        6.09        6.74      0.70 o 
   2   6  12        0.07       -1.06      1.09 o 
  -7   0  13       67.16       78.70     12.01 o 
  -5   0  13      321.13      396.63     55.14 o 
  -3   0  13     1033.22     1169.38    157.87 o 
  -1   0  13       62.33       70.96      5.17 o 
   1   0  13      175.15      178.11     16.83 o 
   3   0  13     1302.76     1368.22    131.22 o 
   5   0  13        0.07       -3.15      4.08 o 
  -7   1  13       10.75       13.12      1.81 o 
  -6   1  13        0.66        0.90      2.17 o 
  -5   1  13       36.95       43.08      6.71 o 
  -4   1  13       34.90       29.35      4.14 o 
  -3   1  13     2089.90     2435.42    346.87 o 
  -2   1  13        1.60        2.47      2.56 o 
  -1   1  13      394.14      401.91     29.43 o 
   0   1  13       39.43       43.31      1.56 o 
   1   1  13      200.75      218.83     13.36 o 
   2   1  13       73.18       77.62      2.95 o 
   3   1  13      246.73      278.08     13.19 o 
   4   1  13        5.80        3.39      2.10 o 
   5   1  13      165.12      199.70     10.43 o 
   6   1  13        3.99        2.09      1.31 o 
  -7   2  13       19.38       21.10      5.04 o 
  -6   2  13        1.11        1.26      3.25 o 
  -5   2  13      270.45      292.73     34.27 o 
  -4   2  13       21.04       31.78      8.82 o 
  -3   2  13      182.11      210.39     31.72 o 
  -2   2  13      131.43      129.63      9.19 o 
  -1   2  13       69.26       82.38     10.36 o 
   0   2  13        0.41        0.62      2.01 o 
   1   2  13     1231.18     1310.05     28.57 o 
   2   2  13        2.61        6.00      3.46 o 
   3   2  13        8.92       14.05      1.70 o 
   4   2  13       19.09       19.71      1.74 o 
   5   2  13       27.94       30.10      1.77 o 
   6   2  13        0.03       -0.10      1.68 o 
  -7   3  13        3.29        6.69      3.88 o 
  -6   3  13        2.63        1.74      2.84 o 
  -5   3  13      135.52      155.62     27.92 o 
  -4   3  13       24.30       34.98      6.18 o 
  -3   3  13      135.99      158.35     29.16 o 
  -2   3  13      219.17      237.68     19.84 o 
  -1   3  13        0.73       -0.08      2.04 o 
   0   3  13       11.46       13.30      1.30 o 
   1   3  13      217.82      236.87      4.95 o 
   2   3  13      112.37      111.88      3.49 o 
   3   3  13      139.41      163.63      3.61 o 
   4   3  13       34.22       41.33      1.80 o 
   5   3  13        0.06       -0.39      1.34 o 
  -6   4  13        5.54        3.31      3.05 o 
  -5   4  13        4.80        3.21      2.07 o 
  -4   4  13        4.15        5.13      1.59 o 
  -3   4  13       40.79       59.65     12.77 o 
  -2   4  13      196.46      238.87     13.97 o 
  -1   4  13      577.69      665.10     44.67 o 
   0   4  13        1.99        4.43      1.53 o 
   1   4  13       13.01       11.90      1.30 o 
   2   4  13        0.15        0.21      1.82 o 
   3   4  13        3.93        4.55      1.07 o 
   4   4  13       16.20       16.06      1.18 o 
   5   4  13        6.28        9.36      0.82 o 
  -5   5  13      147.39      180.55     28.01 o 
  -4   5  13      103.12      123.54     22.72 o 
  -3   5  13      149.95      178.45     25.46 o 
  -2   5  13        1.16        1.83      1.40 o 
  -1   5  13       36.10       29.86      1.26 o 
   0   5  13       61.01       63.87      1.51 o 
   1   5  13      198.69      232.49      7.70 o 
   2   5  13       83.28       85.56      1.84 o 
   3   5  13        0.19        1.67      1.29 o 
   4   5  13        0.79        0.82      0.75 o 
  -3   6  13        0.80        0.09      1.05 o 
  -2   6  13       34.59       31.20      1.41 o 
  -1   6  13       30.01       33.55      0.99 o 
   0   6  13        2.07        1.19      1.41 o 
   1   6  13        1.20        0.42      0.87 o 
  -6   0  14       76.05      104.08     17.85 o 
  -4   0  14       61.69       63.11      4.48 o 
  -2   0  14      202.13      205.26     11.24 o 
   0   0  14      295.88      301.99     11.28 o 
   2   0  14      404.71      370.37     29.14 o 
   4   0  14      142.62      164.07      7.90 o 
   6   0  14       40.59       41.33      2.85 o 
  -7   1  14       37.40       44.79      5.39 o 
  -6   1  14        3.21        0.79      3.27 o 
  -5   1  14        8.86        6.98      5.83 o 
  -4   1  14       95.09      112.58     20.25 o 
  -3   1  14      172.92      179.79     10.69 o 
  -2   1  14      202.06      232.59     19.80 o 
  -1   1  14      928.26      940.81     52.97 o 
   0   1  14        0.17        1.12      1.93 o 
   1   1  14       24.12       28.64      1.46 o 
   2   1  14       78.41       79.49      2.15 o 
   3   1  14       93.09       91.57      2.65 o 
   4   1  14      132.16      134.41      7.65 o 
   5   1  14      123.79      140.02      5.01 o 
   6   1  14       29.25       28.16      2.87 o 
  -7   2  14        4.26        6.74      1.80 o 
  -6   2  14       86.94       93.04     35.56 o 
  -5   2  14        4.70       13.15      8.08 o 
  -4   2  14        0.57        0.78      3.31 o 
  -3   2  14      381.63      397.05     43.11 o 
  -2   2  14      267.23      291.82     24.69 o 
  -1   2  14      133.61      130.48      4.18 o 
   0   2  14      442.96      472.76      8.75 o 
   1   2  14      745.74      795.08     23.03 o 
   2   2  14       13.50       14.04      1.38 o 
   3   2  14      181.63      201.91     11.74 o 
   4   2  14      214.65      211.38      4.69 o 
   5   2  14      245.59      261.93      5.01 o 
   6   2  14       48.75       54.52      1.21 o 
  -6   3  14        0.62        0.46      2.88 o 
  -5   3  14        3.42        2.13      2.25 o 
  -4   3  14       28.09       36.98      5.51 o 
  -3   3  14        0.87        0.91      2.40 o 
  -2   3  14       64.49       77.83      2.18 o 
  -1   3  14      125.04      136.39      2.92 o 
   0   3  14        0.04       -0.21      1.33 o 
   1   3  14      324.11      327.73      6.33 o 
   2   3  14       14.75       16.06      1.30 o 
   3   3  14      231.02      252.25      5.13 o 
   4   3  14      133.68      135.90      2.86 o 
   5   3  14      141.30      154.52      3.19 o 
  -6   4  14        1.88        3.95      0.82 o 
  -5   4  14       27.46       31.43      4.48 o 
  -4   4  14       69.01       80.81     15.51 o 
  -3   4  14       27.05       40.04      3.72 o 
  -2   4  14       37.12       48.29      5.66 o 
  -1   4  14       95.91      119.93      2.65 o 
   0   4  14       82.11       85.25      5.39 o 
   1   4  14       40.00       47.48      1.48 o 
   2   4  14       36.55       40.22      1.46 o 
   3   4  14       23.68       24.80      1.21 o 
   4   4  14       12.84       13.23      0.96 o 
  -4   5  14        0.14        2.38      1.07 o 
  -3   5  14        1.54        1.36      1.71 o 
  -2   5  14        0.05        0.25      1.47 o 
  -1   5  14      114.05      112.51      2.55 o 
   0   5  14        8.78       12.44      0.90 o 
   1   5  14        8.68       10.76      0.94 o 
   2   5  14        5.39        7.10      1.68 o 
   3   5  14       14.95       10.79      0.75 o 
  -1   6  14        0.94        0.94      1.56 o 
   0   6  14        4.35        4.87      0.53 o 
  -7   0  15       72.99       81.08      7.65 o 
  -5   0  15      870.99     1062.45     87.46 o 
  -3   0  15      926.75     1016.23     48.87 o 
  -1   0  15      799.48      686.28     61.39 o 
   1   0  15      480.90      449.23     23.69 o 
   3   0  15      170.07      166.58     11.45 o 
   5   0  15      134.39      138.92      3.58 o 
  -7   1  15      240.19      292.82     38.46 o 
  -6   1  15       12.22       13.63      1.61 o 
  -5   1  15       88.96      106.33     17.99 o 
  -4   1  15       12.52       11.04      1.75 o 
  -3   1  15      113.44      129.14      7.60 o 
  -2   1  15        8.43        9.01      1.32 o 
  -1   1  15     2302.87     2247.44    137.35 o 
   0   1  15      231.89      238.26      7.50 o 
   1   1  15      427.82      414.87     12.45 o 
   2   1  15        2.32        0.34      2.11 o 
   3   1  15       87.44       85.19      3.06 o 
   4   1  15        3.09        5.29      2.88 o 
   5   1  15      156.00      161.12      7.76 o 
   6   1  15       15.68       16.37      1.10 o 
  -7   2  15        7.90        8.60      0.91 o 
  -6   2  15       18.67       19.07      7.00 o 
  -5   2  15       12.66       17.01      2.83 o 
  -4   2  15       32.01       31.40      5.23 o 
  -3   2  15        1.68       -3.79      3.79 o 
  -2   2  15        2.78        2.15      2.26 o 
  -1   2  15      578.50      590.43      9.77 o 
   0   2  15       36.84       42.45      8.02 o 
   1   2  15       73.78       81.96      2.53 o 
   2   2  15      109.76      116.98      2.70 o 
   3   2  15       34.92       36.56      1.59 o 
   4   2  15        7.67       10.21      1.18 o 
   5   2  15       75.71       80.92      3.92 o 
  -6   3  15        1.18        2.44      1.70 o 
  -5   3  15       53.55       60.62      8.57 o 
  -4   3  15        1.50        1.85      2.42 o 
  -3   3  15      155.44      168.94     15.49 o 
  -2   3  15       55.86       60.28      3.06 o 
  -1   3  15       72.29       69.17      2.23 o 
   0   3  15       33.83       42.65      1.45 o 
   1   3  15       75.51       84.56      1.98 o 
   2   3  15       48.06       48.12      1.56 o 
   3   3  15       65.31       74.47      1.73 o 
   4   3  15        5.23        5.01      0.86 o 
   5   3  15       51.11       53.77      1.61 o 
  -5   4  15       35.29       43.93      5.87 o 
  -4   4  15        4.81        6.37      1.06 o 
  -3   4  15       20.21       22.24      1.70 o 
  -2   4  15       60.12       54.31      1.53 o 
  -1   4  15      202.05      212.80      4.13 o 
   0   4  15      134.40      142.53      2.99 o 
   1   4  15      191.12      190.02      6.99 o 
   2   4  15        1.06        0.71      0.98 o 
   3   4  15        7.80       10.05      0.84 o 
   4   4  15       23.72       20.73      0.79 o 
  -4   5  15        3.31        3.67      0.65 o 
  -3   5  15      265.97      292.99     10.80 o 
  -2   5  15       62.34       58.68      1.37 o 
  -1   5  15       28.60       29.16      1.32 o 
   0   5  15       10.18       10.04      0.81 o 
   1   5  15        8.82       10.85      1.15 o 
   2   5  15        1.40        0.86      1.03 o 
  -6   0  16      143.45      168.57     10.57 o 
  -4   0  16      597.69      646.51     25.52 o 
  -2   0  16       50.38       49.41      3.21 o 
   0   0  16      252.26      224.32     13.87 o 
   2   0  16      752.83      746.47     67.07 o 
   4   0  16       30.89       31.51      3.23 o 
  -7   1  16       69.64       74.24      8.75 o 
  -6   1  16       56.57       60.29      3.64 o 
  -5   1  16        7.84        7.57      1.37 o 
  -4   1  16        7.14       11.61      1.33 o 
  -3   1  16       12.71       12.95      4.25 o 
  -2   1  16        5.95        7.14      1.39 o 
  -1   1  16       10.20        8.34      1.22 o 
   0   1  16      191.82      212.05      4.26 o 
   1   1  16       57.51       60.03      3.78 o 
   2   1  16        9.79       12.50      1.10 o 
   3   1  16       39.69       34.95      2.21 o 
   4   1  16        0.36        0.03      1.70 o 
   5   1  16       25.35       25.34      1.04 o 
  -6   2  16       63.32       71.01     11.80 o 
  -5   2  16       30.45       39.06      3.02 o 
  -4   2  16       90.15      104.05      5.83 o 
  -3   2  16        8.90       11.10      1.34 o 
  -2   2  16      111.72      110.20      2.23 o 
  -1   2  16       87.13       87.59      1.86 o 
   0   2  16       88.67       86.92      2.41 o 
   1   2  16       19.38       16.67      1.16 o 
   2   2  16      240.73      234.08      4.48 o 
   3   2  16       96.65      107.84      6.86 o 
   4   2  16       87.96       91.05      2.99 o 
   5   2  16       26.42       30.98      0.95 o 
  -6   3  16        1.49        0.10      1.99 o 
  -5   3  16      119.39      135.39     14.79 o 
  -4   3  16        1.33        0.75      1.80 o 
  -3   3  16       74.26       75.09      5.39 o 
  -2   3  16       14.26       17.10      1.84 o 
  -1   3  16       20.67       19.62      1.19 o 
   0   3  16       11.65       10.35      0.94 o 
   1   3  16      245.27      246.31      6.31 o 
   2   3  16        2.47        3.47      2.86 o 
   3   3  16       15.01       13.24      1.96 o 
   4   3  16        2.94        3.46      1.27 o 
  -5   4  16        7.38        6.60      0.69 o 
  -4   4  16        2.05        2.41      1.18 o 
  -3   4  16        9.13        9.13      0.93 o 
  -2   4  16       39.95       43.61      1.75 o 
  -1   4  16       60.26       63.23      1.54 o 
   0   4  16      151.55      154.06      3.17 o 
   1   4  16        0.06        1.96      0.95 o 
   2   4  16       12.82        9.76      0.87 o 
   3   4  16        5.53        7.79      1.18 o 
  -3   5  16       46.77       53.72      3.14 o 
  -2   5  16        2.91        2.40      1.89 o 
  -1   5  16       13.35       11.92      1.20 o 
   0   5  16        2.22        3.12      0.58 o 
   1   5  16       20.10       15.37      1.94 o 
  -5   0  17      254.30      277.04      5.78 o 
  -3   0  17      744.72      762.18      9.88 o 
  -1   0  17        2.70        0.92      2.00 o 
   1   0  17      790.21      636.19     37.82 o 
   3   0  17      213.42      193.69      9.79 o 
   5   0  17        0.04       -0.32      1.13 o 
  -6   1  17       29.11       31.37      2.75 o 
  -5   1  17      247.11      276.94     18.01 o 
  -4   1  17       30.51       31.16      1.56 o 
  -3   1  17      423.98      418.79     10.42 o 
  -2   1  17        0.19        0.96      1.10 o 
  -1   1  17       46.73       38.91      1.43 o 
   0   1  17        9.10        9.07      1.06 o 
   1   1  17      705.82      685.54     27.10 o 
   2   1  17        1.62        1.21      1.48 o 
   3   1  17      319.22      298.45     16.59 o 
   4   1  17        8.23        7.41      0.78 o 
   5   1  17        2.74        2.31      0.58 o 
  -6   2  17        2.55        3.63      0.76 o 
  -5   2  17        2.60        1.34      1.18 o 
  -4   2  17       85.84       98.33      3.92 o 
  -3   2  17       67.20       66.89      1.81 o 
  -2   2  17        4.09        3.33      0.96 o 
  -1   2  17       14.52       11.08      1.42 o 
   0   2  17       19.73       20.22      2.21 o 
   1   2  17       46.86       44.29      1.42 o 
   2   2  17       29.14       33.76      2.37 o 
   3   2  17       12.89       14.11      1.65 o 
   4   2  17       20.14       19.39      0.87 o 
  -5   3  17       37.93       40.28      4.10 o 
  -4   3  17        2.13        3.28      1.61 o 
  -3   3  17       23.29       23.83      1.68 o 
  -2   3  17       64.04       68.53      1.57 o 
  -1   3  17      168.20      160.11      3.42 o 
   0   3  17       33.37       28.30      1.66 o 
   1   3  17       73.19       68.87      1.55 o 
   2   3  17       63.33       66.63      2.22 o 
   3   3  17       31.88       34.24      2.13 o 
   4   3  17        1.09        0.60      0.64 o 
  -4   4  17       76.14       76.26      2.54 o 
  -3   4  17       16.91       19.63      0.91 o 
  -2   4  17       29.49       29.08      1.05 o 
  -1   4  17        2.16        2.75      2.93 o 
   0   4  17        8.95        8.62      0.84 o 
   1   4  17       36.18       35.95      2.44 o 
   2   4  17       86.38       81.03      3.94 o 
   3   4  17        2.35        1.04      0.65 o 
  -2   5  17        0.18       -0.36      0.82 o 
  -1   5  17      105.16      101.95      2.20 o 
   0   5  17       37.85       28.68      0.78 o 
  -6   0  18       46.21       49.52      1.20 o 
  -4   0  18       39.17       46.42      1.47 o 
  -2   0  18      483.35      454.93     14.55 o 
   0   0  18       45.26       37.93      3.02 o 
   2   0  18       10.23       11.19      1.99 o 
   4   0  18      284.15      255.94     13.43 o 
  -6   1  18        8.19        7.90      0.73 o 
  -5   1  18       58.75       66.90      1.62 o 
  -4   1  18       25.08       23.62      1.27 o 
  -3   1  18       75.83       67.18      2.27 o 
  -2   1  18        5.82        5.07      1.73 o 
  -1   1  18       58.02       47.00      1.43 o 
   0   1  18       97.78       84.68      1.80 o 
   1   1  18        1.43        0.09      3.77 o 
   2   1  18       14.18       11.24      0.93 o 
   3   1  18       41.18       35.16      1.20 o 
   4   1  18        0.82        1.84      0.74 o 
  -5   2  18       99.38      100.63      3.63 o 
  -4   2  18      146.38      156.15      7.62 o 
  -3   2  18       87.79       86.47      1.85 o 
  -2   2  18      127.94      129.85      2.74 o 
  -1   2  18        7.49        6.05      1.27 o 
   0   2  18        6.35        6.78      1.32 o 
   1   2  18       88.74       77.02      6.39 o 
   2   2  18      147.52      129.44      2.74 o 
   3   2  18        1.25        1.84      0.65 o 
   4   2  18       79.17       67.00      3.63 o 
  -5   3  18       78.69       81.43      2.36 o 
  -4   3  18        2.33        1.22      1.20 o 
  -3   3  18       89.81       90.06      1.91 o 
  -2   3  18       38.09       37.00      2.51 o 
  -1   3  18       15.23       12.66      0.97 o 
   0   3  18        5.49        5.68      1.29 o 
   1   3  18        2.12        0.23      1.20 o 
   2   3  18        4.98        5.17      0.69 o 
   3   3  18      179.31      163.56      3.21 o 
  -3   4  18       10.82       10.37      0.68 o 
  -2   4  18        1.84        0.40      1.09 o 
  -1   4  18        0.17        0.54      2.54 o 
   0   4  18       72.11       68.99      1.49 o 
   1   4  18       29.47       28.72      1.51 o 
   2   4  18       58.96       58.21      2.37 o 
  -5   0  19        0.65        0.07      1.20 o 
  -3   0  19        1.37        3.65      1.49 o 
  -1   0  19      310.92      270.03      8.72 o 
   1   0  19        4.64        0.99      2.30 o 
   3   0  19       99.81       72.45      4.35 o 
  -5   1  19        1.67        2.48      0.66 o 
  -4   1  19       22.08       23.77      1.04 o 
  -3   1  19      197.15      188.17      8.53 o 
  -2   1  19       15.56       11.70      1.01 o 
  -1   1  19      254.10      184.25      8.21 o 
   0   1  19       84.70       75.91      3.14 o 
   1   1  19        0.09        0.23      1.32 o 
   2   1  19        2.78        2.63      0.72 o 
   3   1  19      185.64      179.78      4.62 o 
  -5   2  19        9.30        7.39      0.82 o 
  -4   2  19       16.81       16.02      0.92 o 
  -3   2  19        0.09       -1.00      2.45 o 
  -2   2  19      205.17      187.86      3.71 o 
  -1   2  19      100.04       88.45      1.92 o 
   0   2  19       33.94       30.78      1.06 o 
   1   2  19        0.80       -0.65      1.30 o 
   2   2  19        7.69        9.09      1.58 o 
   3   2  19        0.40        1.00      0.60 o 
  -4   3  19       40.30       41.44      0.96 o 
  -3   3  19       31.19       30.72      0.97 o 
  -2   3  19        6.60        6.64      0.99 o 
  -1   3  19       36.24       30.60      1.99 o 
   0   3  19       40.25       43.56      1.85 o 
   1   3  19       80.10       67.24      4.98 o 
   2   3  19        4.93        4.30      0.54 o 
  -2   4  19      100.74       90.49      1.79 o 
  -1   4  19        6.36        6.68      0.58 o 
   0   4  19        7.81        8.15      1.49 o 
  -4   0  20        0.25        1.35      0.76 o 
  -2   0  20      161.98      162.17      7.99 o 
   0   0  20      237.41      204.61      4.92 o 
   2   0  20        0.56       -0.11      0.96 o 
  -5   1  20        4.24        3.68      0.56 o 
  -4   1  20        8.66        6.89      0.68 o 
  -3   1  20        6.51        7.97      0.74 o 
  -2   1  20       11.05        9.61      0.77 o 
  -1   1  20       51.63       37.69      1.19 o 
   0   1  20       74.66       70.79      2.78 o 
   1   1  20       14.23       13.03      0.78 o 
   2   1  20       73.99       55.74      1.20 o 
   3   1  20        6.99        5.32      0.75 o 
  -4   2  20       27.57       24.99      0.93 o 
  -3   2  20       70.00       59.80      1.28 o 
  -2   2  20       43.33       43.45      1.92 o 
  -1   2  20       23.94       20.16      3.23 o 
   0   2  20       71.17       64.92      4.04 o 
   1   2  20       17.21       13.25      0.73 o 
   2   2  20        7.44        5.18      0.58 o 
  -3   3  20       39.70       38.05      0.89 o 
  -2   3  20       32.91       28.93      0.83 o 
  -1   3  20      102.78       90.99      3.49 o 
   0   3  20       24.71       19.99      1.32 o 
   1   3  20        0.10        0.31      0.55 o 
  -3   0  21        7.05        4.07      1.87 o 
  -1   0  21        8.81        9.43      0.73 o 
   1   0  21      110.34       88.31      5.83 o 
  -4   1  21       11.03        8.62      1.39 o 
  -3   1  21        0.09        0.08      0.66 o 
  -2   1  21        2.40        3.46      0.60 o 
  -1   1  21      129.95      103.57      2.23 o 
   0   1  21        4.40        2.92      0.63 o 
   1   1  21       93.72       65.80      6.64 o 
   2   1  21       24.94       21.06      1.99 o 
  -3   2  21       10.09        7.21      0.58 o 
  -2   2  21       11.87        8.92      0.66 o 
  -1   2  21        6.07        5.70      0.58 o 
   0   2  21       94.04       80.83      2.36 o 
   1   2  21      135.08      108.08      3.53 o 
  -2   0  22       15.95       13.98      0.64 o 
   0   0  22       49.70       51.00      1.08 o 
  -3   1  22        0.06       -0.69      1.03 o 
  -2   1  22       32.17       23.51      0.76 o 
  -1   1  22        4.20        3.69      0.70 o 
   0   1  22        8.79       10.57      0.56 o 
                                                 
